# Supplementary material for: Characterization of Extracellular Vesicles from Bronchoalveolar Lavage Fluid and Plasma of Patients with Lung Lesions Using Fluorescence Nanoparticle Tracking Analysis
Source: Cells. 2021 Dec 9;10(12):3473. doi: 10.3390/cells10123473 (PMC8699990; doi:10.3390/cells10123473)
Supplement: Supplementary file 1 [file cells-10-03473-s001.zip]

Archive with 1 entries (1 files):
- cells-1446798-supplementary.pdf
